# Supplementary material for: Increased heterosis in selfing populations of a perennial forb
Source: AoB Plants. 2015 Oct 27;7:plv122. doi: 10.1093/aobpla/plv122 (PMC4671326; doi:10.1093/aobpla/plv122)
Supplement: Additional Information [file supp_plv122_plv122supp.txt]

Category	Population	Cross Type	Comparison	Total_Cumul_Fit	Yr1_Cumul_Fit	Germ	Survival_yr1	Flowers_yr1	Sdnum_yr1	Survival_yr2	Flowers_yr2	Sdnum_yr2	Total_Cumul_Fit_SE	Yr1_Cumul_Fit_SE	Germ_SE	Survival_yr1_SE	Flowers_yr1_SE	Sdnum_yr1_SE	Survival_yr2_SE	Flowers_yr2_SE	Sdnum_yr2_SE
SC	PP	between	Heterosis	13669.96	9451.85	0.7846	0.8629	502.02	25.60	0.3088	924.40	18.98	1051.23	753.11	0.0599	0.0480	40.40	0.75	0.0245	132.63	2.15
SC	PP	within	Heterosis	2342.74	1526.48	0.3535	0.6448	248.62	24.62	0.2330	655.38	23.41	1051.23	753.11	0.0599	0.0480	40.40	0.75	0.0245	134.30	2.38
SC	RON	between	Heterosis	16142.92	11028.22	0.8395	0.9704	640.22	24.15	0.2382	983.23	18.98	1051.82	753.11	0.0599	0.0480	40.40	0.75	0.0245	141.38	2.13
SC	RON	within	Heterosis	4113.08	3432.47	0.4425	0.7445	371.29	23.14	0.1892	558.73	23.13	1051.82	753.11	0.0599	0.0480	40.40	0.75	0.0245	143.29	2.36
SI	BP	between	Heterosis	14337.76	6820.99	0.8560	0.9401	510.61	15.69	0.4220	1581.45	18.38	949.92	695.12	0.0489	0.0350	37.12	1.00	0.0279	142.39	1.78
SI	BP	within	Heterosis	8919.10	5319.16	0.8754	0.8859	426.07	15.66	0.3147	1024.62	16.98	949.92	695.12	0.0489	0.0350	37.12	1.00	0.0279	142.74	1.78
SI	HOF	between	Heterosis	11300.73	7224.55	0.8791	0.9467	443.24	20.69	0.4163	797.62	19.42	946.01	693.30	0.0485	0.0346	36.64	1.00	0.0277	141.37	1.79
SI	HOF	within	Heterosis	7814.95	5933.93	0.8615	0.8957	378.13	20.95	0.3101	464.81	17.75	946.01	693.30	0.0485	0.0346	36.64	1.00	0.0277	141.75	1.79
SI	IDU	between	Heterosis	14923.82	8960.70	0.8576	0.9167	625.87	19.70	0.3245	943.51	20.88	948.42	693.30	0.0485	0.0346	36.64	1.00	0.0277	148.02	1.79
SI	IDU	within	Heterosis	10443.04	8552.84	0.8473	0.8631	614.78	19.80	0.2264	530.02	17.71	948.42	693.30	0.0485	0.0346	36.64	1.00	0.0277	148.21	1.79
SI	LUD	between	Heterosis	12700.59	8550.72	0.9403	0.9110	421.31	21.14	0.3044	802.15	18.93	948.37	693.30	0.0485	0.0346	36.64	1.00	0.0277	142.54	1.79
SI	LUD	within	Heterosis	6565.68	4693.70	0.9373	0.8625	291.41	21.05	0.2019	439.22	17.51	948.37	693.30	0.0485	0.0346	36.64	1.00	0.0277	142.88	1.79
SI	PIN	between	Heterosis	11292.47	7083.86	0.8985	0.8937	420.04	19.81	0.2868	917.56	17.85	946.01	693.30	0.0485	0.0346	36.64	1.00	0.0277	148.02	1.79
SI	PIN	within	Heterosis	6104.57	5030.67	0.8916	0.8438	330.04	19.94	0.2107	507.61	19.99	946.01	693.30	0.0485	0.0346	36.64	1.00	0.0277	148.21	1.79
SI	ROS	between	Heterosis	12811.30	6819.07	0.8803	0.9417	433.16	19.31	0.4735	974.69	18.49	947.33	695.12	0.0489	0.0350	37.12	1.00	0.0279	140.28	1.78
SI	ROS	within	Heterosis	7871.77	5015.42	0.8751	0.8865	345.12	19.33	0.3706	557.62	17.28	947.33	695.12	0.0489	0.0350	37.12	1.00	0.0279	140.70	1.78
SI	SAU	between	Heterosis	13660.94	7763.52	0.8317	0.9629	475.08	21.98	0.3784	918.40	20.16	952.13	693.30	0.0485	0.0346	36.64	1.00	0.0277	142.58	1.79
SI	SAU	within	Heterosis	9744.56	7209.06	0.8359	0.9043	438.42	21.96	0.2889	554.95	17.86	952.13	693.30	0.0485	0.0346	36.64	1.00	0.0277	142.93	1.79
SC	PP	bud_self	Inbreeding_depression	426.29	638.72	0.2822	0.5740	139.82	20.43	0.0590	.	.	1196.42	846.46	0.0670	0.0535	44.94	0.80	0.0256	.	.
SC	PP	bud_outcross	Inbreeding_depression	1305.27	1067.66	0.2866	0.5797	178.76	23.50	0.1781	548.48	22.18	1176.66	846.46	0.0670	0.0535	44.94	0.80	0.0256	141.15	2.71
SC	RON	bud_self	Inbreeding_depression	1409.93	1158.24	0.3343	0.6751	233.37	18.83	-0.0073	439.86	.	1343.01	846.46	0.0670	0.0535	44.94	0.80	0.0256	181.56	.
SC	RON	bud_outcross	Inbreeding_depression	4043.59	3982.37	0.4335	0.6712	352.60	22.30	0.1512	.	.	1177.31	846.46	0.0670	0.0535	44.94	0.80	0.0256	.	.
SI	BP	bud_self	Inbreeding_depression	2037.40	942.81	0.7223	0.7375	214.29	11.54	0.1501	891.26	17.57	1043.34	763.98	0.0525	0.0376	40.12	1.06	0.0293	200.32	2.77
SI	BP	bud_outcross	Inbreeding_depression	7229.95	4233.72	0.8208	0.8560	386.69	14.03	0.2673	989.14	15.43	1143.21	763.98	0.0525	0.0376	40.12	1.06	0.0293	157.52	2.12
SI	HOF	bud_self	Inbreeding_depression	1895.01	1776.06	0.7247	0.7487	184.16	17.02	0.1208	325.93	16.09	1039.55	762.12	0.0521	0.0371	39.64	1.06	0.0291	183.13	2.52
SI	HOF	bud_outcross	Inbreeding_depression	6959.22	5602.69	0.8238	0.8644	354.39	19.31	0.2485	379.58	16.70	1036.12	762.12	0.0521	0.0371	39.64	1.06	0.0291	156.70	1.99
SI	IDU	bud_self	Inbreeding_depression	3070.73	2755.97	0.7404	0.7159	353.91	15.76	0.0599	.	.	1041.83	762.12	0.0521	0.0371	39.64	1.06	0.0291	.	.
SI	IDU	bud_outcross	Inbreeding_depression	7376.99	5481.34	0.7766	0.8388	514.03	18.22	0.1849	487.87	15.36	1141.28	762.12	0.0521	0.0371	39.64	1.06	0.0291	188.22	2.14
SI	LUD	bud_self	Inbreeding_depression	1292.00	1431.15	0.8068	0.7100	120.78	17.16	0.0059	277.84	16.02	1145.63	762.12	0.0521	0.0371	39.64	1.06	0.0291	184.08	2.75
SI	LUD	bud_outcross	Inbreeding_depression	5116.83	3899.77	0.8786	0.8357	271.31	19.47	0.1501	382.74	18.65	1038.42	762.12	0.0521	0.0371	39.64	1.06	0.0291	168.54	2.13
SI	PIN	bud_self	Inbreeding_depression	536.99	847.96	0.7550	0.6944	115.52	15.93	0.0277	.	.	1039.55	762.12	0.0521	0.0371	39.64	1.06	0.0291	.	.
SI	PIN	bud_outcross	Inbreeding_depression	4405.54	3631.86	0.8179	0.8158	289.38	18.30	0.1605	514.47	16.04	1036.12	762.12	0.0521	0.0371	39.64	1.06	0.0291	188.22	2.30
SI	ROS	bud_self	Inbreeding_depression	2663.98	1562.53	0.7387	0.7367	173.44	15.40	0.2029	550.56	16.15	1040.98	763.98	0.0525	0.0376	40.12	1.06	0.0293	169.02	2.32
SI	ROS	bud_outcross	Inbreeding_depression	7310.63	4037.18	0.8164	0.8624	319.86	17.74	0.3306	620.27	19.39	1037.56	763.98	0.0525	0.0376	40.12	1.06	0.0293	155.65	1.98
SI	SAU	bud_self	Inbreeding_depression	2212.23	1806.21	0.6877	0.7635	197.11	18.30	0.1198	373.31	.	1290.97	762.12	0.0521	0.0371	39.64	1.06	0.0291	200.41	.
SI	SAU	bud_outcross	Inbreeding_depression	6820.09	5493.75	0.7779	0.8784	384.74	20.41	0.2475	439.43	15.19	1042.11	762.12	0.0521	0.0371	39.64	1.06	0.0291	157.84	2.00
